# Supplementary material for: An Entangled Model for Sustainability Indicators
Source: PLoS One. 2015 Aug 21;10(8):e0135250. doi: 10.1371/journal.pone.0135250 (PMC4546502; doi:10.1371/journal.pone.0135250)
Supplement: S1 Text — (TXT) [file pone.0135250.s001.txt]

To recreate different scenarios (or contexts) we used a matrix J0, that defines the interactions between dimensions of sustainability. As an example of a context, we surveyed seven sustainability experts from the City of Cuernavaca, Morelos, M�xico. In the survey we asked them to consider today's sustainability situation,  and consider a positive real number if cooperation between sustainability dimensions was present, or a negative real number if a competition between sustainability dimensions was present. This real number could also a zero value, representing a neutral interaction. The experts were asked to consider a number between the interval [-10,10], for example, the current relation between the economy and the environment. If the expert considered the economy to be currently not helping (or in fact harming) the environment, he could have chosen -5; alternatively, by way of further example, if the expert considered the economy to be destroying the environment, he could have chosen the number -10. 

Thereafter, considering the different opinions we used the seven J0 matrices and calculated the mean of each relation, to obtain an averaged J0 matrix that we used for the simulations. It is important to note that this method to obtain context is not exclusive and can be determined in different ways.   

The model space is composed of 256 vectors in a four dimensional space, to relate this vector with actual sustainability indicators that can be measured in real systems. 
